# Supplementary material for: Dynamics of Mitochondrial DNA Copy Number and Membrane Potential in Mouse Pre-Implantation Embryos: Responses to Diverse Types of Oxidative Stress
Source: Genes (Basel). 2024 Mar 16;15(3):367. doi: 10.3390/genes15030367 (PMC10970549; doi:10.3390/genes15030367)
Supplement: Supplementary file 1 [file genes-15-00367-s001.zip]

Archive with 1 entries (1 files):
- genes-2880780-supplementary.pdf
